# Supplementary material for: Early detection of ICU-acquired infections using high-frequency electronic health record data
Source: BMC Med Inform Decis Mak. 2025 Jul 21;25:273. doi: 10.1186/s12911-025-03031-6 (PMC12278606; doi:10.1186/s12911-025-03031-6)
Supplement: Supplementary file 1 — Supplementary Material 1 [file 12911_2025_3031_MOESM1_ESM.zip]

Archive with 4 entries (4 files):
- 96dbfd30-ff69-4a88-93a4-4f1f84e6098a - report round 1.docx
- 96dbfd30-ff69-4a88-93a4-4f1f84e6098a - report round 2.docx
- 96dbfd30-ff69-4a88-93a4-4f1f84e6098a - response 1.pdf
- 96dbfd30-ff69-4a88-93a4-4f1f84e6098a - response 2.pdf
